# Supplementary material for: The management of COVID-19 cases through telemedicine in Brazil
Source: PLoS One. 2021 Jul 14;16(7):e0254339. doi: 10.1371/journal.pone.0254339 (PMC8279372; doi:10.1371/journal.pone.0254339)
Supplement: S2 Data — (CSV) [file pone.0254339.s002.csv]

year	city	GDP	GDP_per_capita
2017	Paulínia	35346490	344847
2017	Triunfo	8803874	311212
2017	Louveira	13805962	300639
2017	Presidente Kennedy	3433327	292397
2017	São Gonçalo do Rio Abaixo	3123367	289925
2017	Selvíria	1757236	271095
2017	São Francisco do Conde	10211680	253896
2017	Extrema	7529547	219239
2017	Vitória do Xingu	3088045	209800
2017	Jaguariúna	11346028	209321
2017	Cajamar	15003191	202963
2017	Campos de Júlio	1238836	190239
2017	Ilhabela	6153610	184494
2017	Davinópolis	383112	179612
2017	Barueri	47553589	177748
2017	Gavião Peixoto	839815	177214
2017	Santa Rita do Trivelato	572574	177213
2017	Araporã	1189015	175526
2017	Saudade do Iguaçu	899285	165067
2017	Confins	1058291	160153
2017	Piratuba	653189	159237
2017	Pinhal da Serra	330768	157209
2017	Porto Real	2856764	151721
2017	Jeceaba	769957	147813
2017	Tapira	681293	146515
2017	Itatiaia	4361237	142046
2017	Araçariguama	2844224	135195
2017	Aratiba	883438	133834
2017	São João da Barra	4688058	133282
2017	Araucária	16972345	123478
2017	Alto Horizonte	691919	119626
2017	Muitos Capões	376581	119322
2017	Indianópolis	535086	118803
2017	Tasso Fragoso	984545	116445
2017	Vinhedo	8729936	116199
2017	Paraíso das Águas	617917	115499
2017	Goiana	9146860	115419
2017	Ipojuca	10879739	115089
2017	Catas Altas	609952	114739
2017	Perolândia	356927	113852
2017	Canaã dos Carajás	4087532	113457
2017	Santo Antônio dos Lopes	1613453	113448
2017	Queiroz	368857	112904
2017	Osasco	77910496	111638
2017	Araquari	3925932	111317
2017	Cordeirópolis	2610037	109698
2017	Chapadão do Céu	995234	109246
2017	Pinhal Grande	490998	108054
2017	Cachoeira Dourada	900993	107839
2017	Itupeva	6124416	107388
2017	Roque Gonzales	772170	106580
2017	Guamaré	1624614	106122
2017	Sapezal	2516824	103552
2017	Itajaí	21913882	103068
2017	Estrela d'Oeste	859459	101519
2017	Alumínio	1853577	101156
2017	Ouvidor	638874	100769
2017	Jundiaí	41227953	100680
2017	Água Clara	1488315	99274
2017	Nova Lima	9112333	98856
2017	Querência	1611455	97593
2017	Ipeúna	697972	97251
2017	Ipiranga do Norte	691757	96466
2017	Bodó	221586	96049
2017	Cubatão	12336913	95822
2017	Sandovalina	396791	95063
2017	Alto Taquari	968768	94551
2017	Luís Antônio	1323520	94396
2017	Tupandi	415872	92995
2017	São José da Barra	684814	92869
2017	Diamantino	1957070	91907
2017	Guaíra	3697276	91773
2017	Sebastianópolis do Sul	311501	91322
2017	Parauapebas	18431904	91087
2017	São Simão	1792845	91021
2017	Nova Ubiratã	1026777	90449
2017	Itapemirim	3127950	90330
2017	Cabreúva	4294324	89695
2017	Borá	74165	88397
2017	Itatiaiuçu	960081	87447
2017	Campo Novo do Parecis	2933729	87441
2017	Ouro Branco	3358283	86254
2017	Três Lagoas	10131705	86244
2017	Boa Vista do Cadeado	217578	86135
2017	Itiquira	1093437	85498
2017	Mangaratiba	3599066	84854
2017	Florínea	231650	83992
2017	Vargem Bonita	384140	83563
2017	São Caetano do Sul	13106959	82120
2017	Horizontina	1583978	81910
2017	Capão Bonito do Sul	143309	81518
2017	Treze Tílias	614749	81478
2017	Paraúna	903936	80558
2017	Brasília	244682756	80502
2017	Parazinho	422975	80444
2017	Belo Oriente	2065747	78972
2017	Jarinu	2251523	78890
2017	São Francisco do Sul	3993553	78767
2017	Barro Alto	818910	78477
2017	Carlos Barbosa	2204423	78474
2017	Cafelândia	1344864	78304
2017	Itajobi	1191836	78174
2017	Camaçari	23103227	77817
2017	André da Rocha	101540	77749
2017	Itabirito	3938104	77497
2017	Cariri do Tocantins	332889	77488
2017	Turvelândia	390808	77388
2017	Ortigueira	1782461	76830
2017	Porto dos Gaúchos	404675	76599
2017	Ariranha	720738	76261
2017	Mangueirinha	1315413	76172
2017	Santo Antônio do Leste	371143	76132
2017	Aporé	310712	74997
2017	Capitão Leônidas Marques	1185940	74823
2017	Maricá	11438880	74760
2017	Rio Quente	306941	74645
2017	Meridiano	289767	74452
2017	Santana do Mundaú	807040	74047
2017	Costa Rica	1481953	73513
2017	São José dos Pinhais	22581192	73428
2017	Nuporanga	527532	71861
2017	Santa Carmem	310575	71233
2017	Alpestre	527201	70927
2017	Rosana	1255100	70531
2017	Edealina	267641	70265
2017	Capão do Cipó	241954	70152
2017	São Desidério	2355568	69979
2017	Coxilha	201007	69891
2017	Antônio Carlos	577385	69339
2017	Nova Alvorada do Sul	1434123	69041
2017	São Bento do Norte	196387	69005
2017	Angélica	721575	68997
2017	Brejo Alegre	193425	68786
2017	Ferreira Gomes	499821	68751
2017	Sabáudia	456108	68056
2017	Suzanápolis	260620	67941
2017	Conceição do Jacuípe	2301419	67937
2017	Pilar de Goiás	170621	67466
2017	Formosa do Rio Preto	1744435	67322
2017	Sorriso	5731413	67252
2017	Jateí	270483	67201
2017	Água Santa	257307	66990
2017	Santa Bárbara do Sul	582261	66973
2017	Dourado	595049	66792
2017	Não-Me-Toque	1146546	66718
2017	Piraí	1857213	65807
2017	Baixa Grande do Ribeiro	744544	65454
2017	Nova Mutum	2783981	65341
2017	Santana de Parnaíba	8583623	65083
2017	Orindiúva	438061	65081
2017	Ilha Comprida	692944	65029
2017	Palotina	2036253	64919
2017	Holambra	908165	64813
2017	Santa Cruz do Sul	8238767	64654
2017	Eugênio de Castro	174353	64599
2017	Indianópolis	438897	64487
2017	Paranaguá	9856374	64431
2017	Água Comprida	132462	64364
2017	Campo Florido	505682	64124
2017	Santa Margarida do Sul	161092	63951
2017	São Gonçalo do Amarante	3081374	63843
2017	Quatro Barras	1444058	63753
2017	São João	678023	63700
2017	Entre Rios do Sul	192832	63536
2017	Macaé	15371353	62961
2017	Corumbaíba	587542	62960
2017	Conquista	437620	62876
2017	Patrocínio Paulista	900987	62782
2017	Almirante Tamandaré do Sul	130307	62678
2017	São Sebastião da Bela Vista	339671	62462
2017	Douradina	525179	62232
2017	Ouro Preto	4644423	62208
2017	Chapadão do Sul	1486307	62085
2017	Fronteira	1057313	61933
2017	Itaguaí	7564819	61820
2017	Pedra Grande	206876	61644
2017	Montividiu	773995	61594
2017	Arujá	5311877	61459
2017	Quissamã	1443694	61342
2017	Santa Gertrudes	1571921	61315
2017	Amparo	4358991	61228
2017	Tarumã	890298	61201
2017	Porteirão	229501	61070
2017	Camargo	166717	61001
2017	Resende	7731527	60915
2017	Catalão	6231011	60854
2017	Boa Vista do Incra	156878	60829
2017	Campo Verde	2427047	60778
2017	Cruzália	131219	60721
2017	Lucas do Rio Verde	3720050	60474
2017	Tapurah	777103	59929
2017	Barra Velha	1664142	59902
2017	Piên	745062	59820
2017	Laguna Carapã	427588	59578
2017	Uruçuí	1261292	59529
2017	Pomerode	1918862	59345
2017	Boracéia	279209	59192
2017	Salto	6869003	59118
2017	Edéia	723047	59116
2017	Sacramento	1534687	59031
2017	Primavera do Leste	3490426	58867
2017	Pontes Gestal	152387	58746
2017	Marapoama	173054	58682
2017	Pedregulho	973303	58474
2017	Tucuruí	6460221	58455
2017	Hortolândia	12928628	58188
2017	Gentil	99166	58162
2017	Bento de Abreu	169771	58042
2017	Santo Inácio	318558	57856
2017	Jaguapitã	774453	57804
2017	São Paulo	699288352	57759
2017	Carambeí	1284427	57644
2017	Curral Novo do Piauí	302192	57549
2017	Colômbia	358220	57545
2017	Luís Eduardo Magalhães	4804729	57502
2017	Rio Brilhante	2076920	57462
2017	Ubarana	349317	57454
2017	Quatro Irmãos	106464	57362
2017	Imigrante	180911	57305
2017	Maripá	330872	57284
2017	Santa Rita do Pardo	441529	57104
2017	Novo São Joaquim	289196	57086
2017	Diamante do Norte	306166	56813
2017	Santa Fé de Goiás	301234	56740
2017	Muçum	283719	56676
2017	Guaíba	5629242	56670
2017	São José dos Campos	39829404	56639
2017	Alhandra	1108878	56636
2017	Indaiatuba	13489932	56301
2017	Iracemápolis	1309627	56294
2017	Eusébio	2955751	56122
2017	Canarana	1161807	56107
2017	Veranópolis	1405090	56040
2017	Agudos	2063022	55939
2017	Gaúcha do Norte	407213	55813
2017	Treviso	215546	55798
2017	Vitória	20255652	55779
2017	Canindé de São Francisco	1632436	55578
2017	Brasilândia do Sul	163462	55543
2017	Botuverá	282670	55426
2017	Coronel Barros	141681	55366
2017	Caçu	843832	55199
2017	Piracicaba	21896872	55111
2017	São Miguel das Missões	427312	55109
2017	Canoas	18947513	55104
2017	Aceguá	262135	55082
2017	Niterói	27471324	55050
2017	Campos Novos	1964428	55011
2017	Dois Irmãos	1688574	54908
2017	Paranaíta	596814	54834
2017	Hidrolândia	1120650	54741
2017	Taubaté	16799723	54553
2017	São Gabriel do Oeste	1412562	54543
2017	Nova Odessa	3175071	54529
2017	Três Barras	1043262	54490
2017	Pejuçara	219479	54286
2017	Cajati	1565335	54220
2017	Pirapetinga	588794	54137
2017	Betim	23088153	54052
2017	Esmeralda	178991	54027
2017	São Bernardo do Campo	44680389	53999
2017	Fortaleza dos Valos	247741	53998
2017	Cássia dos Coqueiros	139851	53976
2017	Garibaldi	1812742	53912
2017	Candiota	504959	53685
2017	Pontão	213853	53597
2017	Pirajuba	308994	53367
2017	Joaçaba	1576907	53259
2017	Navegantes	4106551	53237
2017	Itapissuma	1398050	53081
2017	Armação dos Búzios	1712328	53079
2017	Maracaju	2386370	53038
2017	Portelândia	214433	53025
2017	Fortaleza do Tabocão	136938	52995
2017	Aracruz	5205061	52901
2017	Boa Vista das Missões	114285	52739
2017	Nova Maringá	431353	52720
2017	Campo Alegre de Goiás	376647	52685
2017	Três Marias	1667559	52626
2017	Júlio de Castilhos	1052967	52617
2017	Picada Café	293085	52383
2017	Bom Sucesso do Sul	175832	52362
2017	Estação	322308	52314
2017	Pinhalzinho	1019308	52243
2017	Arroio do Meio	1058560	52218
2017	Rodeiro	409766	52153
2017	Denise	474850	52095
2017	Garuva	910387	52085
2017	Lindolfo Collor	300111	52058
2017	Angra dos Reis	10099365	51893
2017	Santos	22532672	51830
2017	Ijaci	334806	51828
2017	Joaquim Távora	607984	51827
2017	Nova Ponte	773730	51810
2017	Rio de Janeiro	337594462	51776
2017	Ribeirão Preto	35315843	51760
2017	Guatambú	244836	51730
2017	Guadalupe	534296	51698
2017	Montenegro	3301681	51695
2017	Colina	948979	51642
2017	Canas	256730	51604
2017	Rio Fortuna	237652	51596
2017	Corumbataí	208767	51496
2017	Entre Rios do Oeste	226440	51394
2017	Maçambará	246055	51219
2017	Brumadinho	1988403	51164
2017	Balsa Nova	644441	51138
2017	Altair	210081	51127
2017	Nova Bassano	490525	51102
2017	Nova Marilândia	161417	51097
2017	Miguelópolis	1121079	51021
2017	Foz do Iguaçu	13463838	50991
2017	Monte Mor	2917997	50978
2017	Jaci	342924	50970
2017	Capivari do Sul	222234	50948
2017	Fernando de Noronha	153512	50899
2017	Jacareí	11696354	50887
2017	Cordilheira Alta	219631	50829
2017	São Martinho da Serra	167985	50766
2017	Ipameri	1357281	50745
2017	Mondaí	581186	50556
2017	Uberlândia	34201962	50549
2017	Itapevi	11597557	50534
2017	Guarda-Mor	340183	50502
2017	Sumaré	13744576	50345
2017	Cruz Alta	3188890	50248
2017	Pouso Alegre	7388029	50212
2017	Pedro Afonso	666116	50129
2017	Flores da Cunha	1481282	50038
2017	Campinas	59053563	49943
2017	Jaraguá do Sul	8528976	49925
2017	Seropédica	4210874	49882
2017	Porto Alegre	73862306	49741
2017	Porto Nacional	2627604	49739
2017	Bastos	1048120	49738
2017	Pedras Altas	107684	49670
2017	Telêmaco Borba	3836532	49647
2017	São Félix do Araguaia	559803	49584
2017	Colorado	172327	49548
2017	Céu Azul	582222	49492
2017	Avaí	263902	49448
2017	Nantes	150435	49339
2017	Araxá	5141111	49300
2017	Descalvado	1643346	49282
2017	Curionópolis	859809	49264
2017	Salto do Jacuí	615036	49242
2017	Ilhota	681625	49190
2017	Castilho	1001129	49167
2017	Quevedos	138697	49114
2017	Gramado	1720061	49079
2017	Monte Belo do Sul	131827	49025
2017	Chiapetta	197362	49022
2017	Davinópolis	620435	49011
2017	Pedrinhas Paulista	150809	48853
2017	Matelândia	861730	48851
2017	Conceição do Pará	268643	48711
2017	Cabo de Santo Agostinho	9964401	48689
2017	Cotia	11573369	48679
2017	Nova Aurora	549275	48608
2017	Jari	176716	48482
2017	Saldanha Marinho	138117	48479
2017	Mariana	2897515	48407
2017	Sorocaba	31852858	48271
2017	Nova Candelária	135458	48257
2017	Mogi Mirim	4456895	48253
2017	Mateiros	126132	48252
2017	Bandeirantes	327117	48141
2017	Ribeiro Gonçalves	346827	48077
2017	Bento Gonçalves	5531266	48069
2017	Mallet	659685	48019
2017	Santa Juliana	640520	47871
2017	Westfália	142459	47853
2017	Barra do Quaraí	202081	47852
2017	Itatiba	5566364	47779
2017	Nova Veneza	706798	47638
2017	Pinheiro Preto	165766	47634
2017	Dois Irmãos das Missões	102499	47497
2017	Joinville	27378205	47443
2017	Ivinhema	1091248	47402
2017	Bozano	105479	47342
2017	Vera	515315	47272
2017	Panambi	1972116	47201
2017	Tangará	411909	47140
2017	Estrela do Sul	375621	47064
2017	Cunha Porã	519410	46976
2017	Mucuri	1976299	46974
2017	Itamonte	722636	46952
2017	Nova Prata	1199908	46947
2017	Jóia	406480	46835
2017	Itapira	3457944	46828
2017	Três Rios	3714351	46779
2017	Nicolau Vergueiro	81721	46644
2017	Itaúba	177003	46580
2017	Boituva	2696866	46570
2017	Porto Belo	944823	46557
2017	Rancho Alegre D'Oeste	130331	46547
2017	Peixe	539063	46507
2017	Juatuba	1201845	46450
2017	Matão	3821843	46434
2017	Alto Garças	535389	46426
2017	Rio Claro	9418391	46407
2017	Lins	3573980	46403
2017	Seara	812693	46371
2017	Vila Flores	156583	46299
2017	Valinhos	5734500	46237
2017	Promissão	1826151	46225
2017	Nova Roma do Sul	166545	46224
2017	Cambuí	1348085	46223
2017	Alto Araguaia	838764	46177
2017	Correia Pinto	616477	46150
2017	Paula Freitas	269462	46125
2017	Nova Alvorada	160516	46112
2017	São Jorge do Ivaí	261631	46094
2017	Serranópolis	383489	46076
2017	Marau	1891799	46075
2017	Vila Maria	202792	46016
2017	Nova Ramada	111208	46011
2017	Ibiraci	624531	46006
2017	Luiz Alves	570948	45996
2017	Novo Horizonte do Sul	185783	45975
2017	Jataí	4510376	45964
2017	Blumenau	16008744	45934
2017	Duque de Caxias	40892161	45895
2017	Condor	313700	45889
2017	Lajeado	3662790	45889
2017	Jaborandi	415548	45886
2017	Lagoa dos Três Cantos	75573	45802
2017	São Sebastião do Oeste	301716	45791
2017	Santo Antônio de Posse	1043905	45783
2017	Limeira do Oeste	342563	45754
2017	Morro Grande	133331	45740
2017	Ibiporã	2437418	45682
2017	Brusque	5883938	45676
2017	Itapuí	621978	45673
2017	Igrejinha	1593833	45665
2017	Sertão	276634	45612
2017	Xavantina	182978	45608
2017	Osório	2026364	45569
2017	Cerro Largo	640790	45546
2017	Chapada	436887	45523
2017	Itapejara d'Oeste	531425	45479
2017	Farroupilha	3161847	45467
2017	Pinhão	1466550	45373
2017	Tupanciretã	1073417	45282
2017	Santo Antônio do Planalto	93150	45240
2017	Pardinho	283090	45229
2017	Mendonça	239718	45213
2017	Uru	54568	45209
2017	Itapiranga	753901	45190
2017	Barra Funda	113539	45127
2017	Gravataí	12406079	45089
2017	São Ludgero	582846	45063
2017	São João do Itaperiú	165937	44969
2017	Sertaneja	253246	44958
2017	Guairaçá	296218	44943
2017	Casca	407996	44938
2017	Caxias do Sul	21717020	44928
2017	Goiatuba	1539056	44855
2017	Iturama	1725281	44831
2017	Conceição do Mato Dentro	810999	44742
2017	Vitorino	307523	44711
2017	Pato Branco	3598922	44591
2017	Mandaguari	1540415	44573
2017	Itu	7572821	44505
2017	Boa Esperança	195362	44481
2017	Quarto Centenário	211591	44415
2017	Ibirubá	904036	44413
2017	Ouroeste	439499	44407
2017	Americana	10382873	44396
2017	Rancharia	1323712	44389
2017	Curitiba	84702357	44385
2017	Glorinha	339676	44379
2017	Victor Graeff	135289	44342
2017	Atibaia	6162799	44120
2017	São José do Xingu	238591	44053
2017	Contagem	28988053	44016
2017	Rio Grande	9215701	44015
2017	Caçapava	4075123	44014
2017	Embu das Artes	11713049	43860
2017	Guaratinguetá	5277694	43828
2017	Itabira	5220378	43764
2017	Rio Verde	9498289	43761
2017	Brasilândia	519048	43750
2017	Toledo	5929258	43746
2017	Sertãozinho	5362996	43729
2017	São Miguel do Gostoso	419445	43665
2017	Iomerê	127198	43606
2017	Planalto	220380	43493
2017	São Carlos do Ivaí	297404	43487
2017	Campo Bom	2815006	43365
2017	Erechim	4484452	43354
2017	Comendador Levy Gasparian	361147	43324
2017	Santa Cruz do Rio Pardo	2042409	43319
2017	Pinhais	5593790	43214
2017	Passo Fundo	8584861	43184
2017	Rondonópolis	9598522	43175
2017	Narandiba	204905	43174
2017	Ipiranga do Sul	85248	43163
2017	Campestre da Serra	146996	43145
2017	Quatro Pontes	173908	43143
2017	Candeias	3869589	43136
2017	Palmares do Sul	493763	43127
2017	Concórdia	3178922	43095
2017	Cruzeiro do Sul	198715	43021
2017	Sertanópolis	709156	43018
2017	Campos dos Goytacazes	21088777	43013
2017	Petrópolis	12811831	42959
2017	Rosário do Catete	459455	42944
2017	Cocal do Sul	705873	42921
2017	Bom Jesus do Araguaia	268534	42856
2017	Timbó	1832021	42803
2017	Orleans	972451	42796
2017	Nova Santa Rita	1130729	42750
2017	Pindamonhangaba	7003490	42704
2017	Volta Redonda	11304596	42627
2017	Pérola	472743	42586
2017	São Carlos	10475655	42569
2017	Cabedelo	2895223	42556
2017	São Martinho	245783	42530
2017	Taquarivaí	242700	42467
2017	Marechal Cândido Rondon	2199044	42457
2017	Vista Alegre do Alto	353695	42435
2017	Tietê	1739795	42411
2017	Ribeirão Claro	464021	42411
2017	Arenópolis	125291	42371
2017	Tibagi	871232	42371
2017	Videira	2205750	42364
2017	São José	10131013	42262
2017	Pedra Preta	716415	42229
2017	Ponta Grossa	14533645	42208
2017	Guabiju	67518	42199
2017	Coqueiros do Sul	103675	42178
2017	Santa Maria do Herval	268147	42175
2017	Nova Palma	278466	42160
2017	Dom Aquino	336269	42155
2017	Espumoso	667391	42125
2017	Maravilha	1054989	42072
2017	Palmeira	1431277	42068
2017	São José do Ouro	298759	41978
2017	Nova Araçá	187514	41940
2017	Bebedouro	3260501	41930
2017	Gaspar	2824094	41905
2017	Carazinho	2611747	41896
2017	Teutônia	1289617	41808
2017	Farol	138860	41788
2017	Vicentinópolis	350765	41773
2017	Vila Lângaro	91236	41756
2017	Água Doce	298261	41692
2017	Marataízes	1611924	41684
2017	Chapecó	8890178	41683
2017	Maringá	16906177	41570
2017	Tabaporã	386230	41490
2017	Ipumirim	313369	41446
2017	Cristalina	2293764	41443
2017	Augusto Pestana	293856	41441
2017	Planura	488521	41414
2017	Ermo	85967	41410
2017	Sinop	5626287	41408
2017	Marialva	1446708	41388
2017	Nova Boa Vista	79950	41382
2017	Salvador das Missões	114762	41341
2017	Lacerdópolis	93043	41334
2017	Aparecida do Taboado	1036097	41325
2017	Guarulhos	55743650	41319
2017	Cândido Rodrigues	115329	41307
2017	Brasnorte	771150	41264
2017	Morro Agudo	1328960	41246
2017	Eldorado do Sul	1590085	41214
2017	Palmeira	106406	41147
2017	Orlândia	1781347	41134
2017	Pimenteiras do Oeste	99026	41090
2017	Santa Cecília do Sul	69601	41063
2017	Selbach	211070	40968
2017	Pradópolis	840208	40954
2017	Sapiranga	3286119	40917
2017	Jaguariaíva	1422343	40846
2017	Paulo Bento	93958	40710
2017	Adrianópolis	254477	40690
2017	Ernestina	130766	40674
2017	Nova Santa Helena	146257	40672
2017	Jacareacanga	327630	40654
2017	Turvo	518006	40641
2017	União do Sul	140885	40624
2017	Aral Moreira	477772	40589
2017	Bom Princípio	534970	40562
2017	Varginha	5442563	40506
2017	Antônio Prado	538849	40497
2017	Ribas do Rio Pardo	966951	40490
2017	Faxinal dos Guedes	434655	40452
2017	Itumbiara	4144601	40430
2017	Caarapó	1183428	40401
2017	Limeira	12154751	40393
2017	Buritizal	178048	40392
2017	Pranchita	220739	40303
2017	Araras	5284021	40249
2017	Água Boa	985392	40218
2017	Florianópolis	19512519	40163
2017	Rolândia	2599072	40155
2017	Doresópolis	61548	40149
2017	Ivoti	903806	40144
2017	Rio Paranaíba	499792	40105
2017	Paulo Frontin	295161	40103
2017	João Ramalho	179068	40078
2017	Uberaba	13152651	40066
2017	Bossoroca	272205	40024
2017	Juranda	306140	40018
2017	Medianeira	1822777	39985
2017	Santo Augusto	572660	39951
2017	Arapuá	115042	39904
2017	Cabo Frio	8593977	39781
2017	Sapucaia	706646	39777
2017	Ibiaçá	192692	39763
2017	Caçador	3073698	39751
2017	Ubiratã	865013	39749
2017	Barcarena	4815194	39733
2017	Tijucas	1466587	39712
2017	Guabiruba	902535	39703
2017	Rio das Ostras	5597722	39667
2017	Tapejara	875684	39665
2017	Cuiabá	23301195	39486
2017	Apiúna	414858	39353
2017	Roca Sales	436850	39352
2017	Vidal Ramos	250107	39350
2017	Lagoa da Confusão	503230	39290
2017	Tupãssi	324669	39225
2017	Mucugê	389755	39144
2017	Gaurama	230041	39136
2017	Simões Filho	5322068	39118
2017	Angatuba	963361	39107
2017	Ituverava	1619182	39097
2017	Lapa	1879102	39093
2017	Arapoti	1090916	39093
2017	Águas Frias	93259	39070
2017	Araraquara	9009108	39039
2017	Nova Santa Rosa	319436	39022
2017	Água Fria de Goiás	218874	38994
2017	Cachoeirinha	4960250	38960
2017	Formosa do Oeste	277596	38917
2017	Sambaíba	216683	38916
2017	Capão Alto	101039	38906
2017	Barra do Bugres	1308782	38901
2017	Palmeira das Missões	1354145	38863
2017	Iguatama	316747	38760
2017	Quedas do Iguaçu	1299512	38742
2017	Canitar	194457	38698
2017	Santa Rosa	2810212	38627
2017	Três de Maio	946236	38627
2017	Cerqueira César	753006	38626
2017	Valparaíso	989934	38621
2017	Lobato	183113	38542
2017	Arvoredo	87142	38542
2017	Ribeirão Grande	296224	38486
2017	Estrela	1275215	38480
2017	Palminópolis	141024	38458
2017	Mineiros	2412898	38453
2017	Ouro Verde	86235	38412
2017	Santo André	27470680	38408
2017	José Bonifácio	1389991	38400
2017	Matupá	609401	38400
2017	Atalaia	153424	38366
2017	Paraty	1590363	38365
2017	Santo Antônio da Barra	183337	38355
2017	Olímpia	2072343	38350
2017	Ijuí	3194967	38341
2017	Balneário Piçarras	839048	38341
2017	Poços de Caldas	6365940	38329
2017	Içara	2101908	38325
2017	Águas de São Pedro	125146	38294
2017	Juti	250931	38292
2017	Itá	240134	38268
2017	Alvorada	325873	38266
2017	Venâncio Aires	2696507	38259
2017	Lençóis Paulista	2569703	38248
2017	Ivolândia	97683	38247
2017	Serafina Corrêa	618494	38216
2017	Arambaré	143179	38201
2017	Barra Bonita	1387795	38199
2017	Dourados	8327408	38187
2017	Entre-Ijuís	342757	38165
2017	Corumbiara	330393	38156
2017	Nova Andradina	2007865	38154
2017	Pompéia	825898	38105
2017	Salvador do Sul	282987	38067
2017	Balneário Camboriú	5148510	38062
2017	Presidente Lucena	104623	38017
2017	Paracatu	3510748	38001
2017	Enéas Marques	234379	37999
2017	Renascença	265193	37999
2017	Campo Alegre	456416	37997
2017	Otacílio Costa	695651	37987
2017	Maracanaú	8537588	37978
2017	Correntina	1264890	37915
2017	Laurentino	257418	37911
2017	Dias d'Ávila	3056589	37896
2017	Dois Vizinhos	1509718	37879
2017	Anápolis	14204319	37864
2017	Curitibanos	1495509	37798
2017	Esteio	3183305	37790
2017	Perdizes	601624	37779
2017	Arapongas	4474057	37763
2017	Pederneiras	1723581	37709
2017	Itanhangá	241173	37707
2017	Caseiros	120028	37685
2017	Indaial	2499704	37591
2017	Tapera	406431	37584
2017	Romaria	136783	37537
2017	Urussanga	794243	37505
2017	Jesuítas	332136	37483
2017	Mercedes	205015	37439
2017	Encantado	827011	37374
2017	Giruá	636943	37316
2017	Cerquilho	1743257	37302
2017	Lambari D'Oeste	219384	37266
2017	Chuí	240582	37265
2017	São José do Inhacorá	82105	37236
2017	Capinzal	838077	37208
2017	Mogi Guaçu	5557420	37199
2017	Castro	2658989	37188
2017	Inaciolândia	228539	37173
2017	Braço do Trombudo	137874	37173
2017	Rio do Sul	2571376	37165
2017	Guarani das Missões	300187	37152
2017	Nova Trento	523515	37131
2017	Tio Hugo	109328	37111
2017	Jacuizinho	98924	37106
2017	Santa Cruz de Goiás	113065	37095
2017	Pains	311140	37080
2017	Vargeão	133061	37064
2017	Bauru	13771753	37052
2017	União da Serra	50882	37032
2017	Suzano	10761082	37009
2017	General Carneiro	197309	36998
2017	Ipatinga	9662783	36993
2017	Catanduvas	393217	36984
2017	Branquinha	394561	36961
2017	Itapoá	714536	36917
2017	Cosmorama	272164	36909
2017	Porecatu	507636	36908
2017	Nova Petrópolis	762696	36890
2017	Serra	18538695	36884
2017	Salto Veloso	171571	36857
2017	Santa Rita do Sapucaí	1559508	36847
2017	Barretos	4443581	36834
2017	Campo Novo	190055	36825
2017	Presidente Getúlio	625706	36815
2017	Uchoa	369855	36812
2017	Jambeiro	231948	36788
2017	Salto de Pirapora	1633062	36783
2017	Santa Clara do Sul	230969	36749
2017	Santa Vitória	721333	36717
2017	Porto Feliz	1926483	36690
2017	Ibiá	920285	36665
2017	Cruzeiro do Oeste	778122	36640
2017	Mairinque	1706174	36639
2017	Guaxupé	1914080	36602
2017	São José do Rio Preto	16493968	36600
2017	Poá	4216622	36511
2017	Campo Mourão	3435760	36491
2017	Tanabi	938476	36484
2017	Cotiporã	145837	36459
2017	Cambé	3840715	36458
2017	Iacanga	413181	36426
2017	São Miguel do Oeste	1449262	36420
2017	Gameleira de Goiás	137556	36419
2017	Chapada dos Guimarães	693518	36407
2017	Campo Bonito	151405	36378
2017	Marechal Deodoro	1900327	36363
2017	Paraíso	231582	36361
2017	Elias Fausto	632336	36356
2017	Morro da Fumaça	635361	36240
2017	Rio Azul	546962	36163
2017	São Bento do Sul	2992809	36127
2017	Laranjal Paulista	1007472	36123
2017	Jandaia	225401	36041
2017	Sarandi	842809	36021
2017	Rafard	326043	36011
2017	Quinze de Novembro	137618	35969
2017	Bom Jesus dos Perdões	863923	35962
2017	Jaboticabal	2752005	35944
2017	Mamborê	494992	35874
2017	Buritama	604101	35871
2017	Rancho Queimado	102966	35864
2017	Vargem Grande Paulista	1805301	35858
2017	Nova Independência	134231	35843
2017	Guaramirim	1536598	35842
2017	Massaranduba	588956	35792
2017	Igarapava	1076232	35787
2017	Araçatuba	6970533	35769
2017	Serranópolis do Iguaçu	165823	35761
2017	Nova Fátima	298659	35742
2017	Xangri-lá	523240	35716
2017	Santa Rita do Tocantins	83663	35708
2017	Pouso Alto	220745	35690
2017	Porto Ferreira	1975018	35630
2017	Paranatinga	769746	35617
2017	Pirapozinho	962053	35604
2017	Cascavel	11374861	35590
2017	Engenho Velho	47683	35584
2017	Inúbia Paulista	139899	35571
2017	Macatuba	608514	35563
2017	Jaborá	141799	35539
2017	Comendador Gomes	111341	35482
2017	Vicentina	214333	35480
2017	Zacarias	93520	35478
2017	Catuípe	330740	35430
2017	Alto Alegre	63872	35426
2017	São Lourenço do Oeste	839374	35420
2017	Mozarlândia	535038	35374
2017	Bataguassu	791859	35368
2017	Palmitos	574725	35361
2017	Bom Jesus	873676	35356
2017	Palmeiras de Goiás	965226	35351
2017	Mirador	81779	35341
2017	Ressaquinha	171679	35318
2017	Nobres	526629	35304
2017	Sonora	648541	35260
2017	Mauá	16286409	35252
2017	Belo Horizonte	88951168	35245
2017	Jaciara	937221	35190
2017	Rio das Pedras	1194153	35189
2017	São José do Sul	80787	35156
2017	Imbituba	1547410	35108
2017	Nova Olímpia	682334	35054
2017	Corupá	544568	35041
2017	Novo Hamburgo	8736151	35014
2017	Sete Lagoas	8262636	34977
2017	Aparecida do Rio Doce	88019	34970
2017	Matias Barbosa	505119	34959
2017	Santo Antônio do Palma	76756	34953
2017	Delta	346116	34947
2017	Bonfinópolis de Minas	201431	34946
2017	Rio Piracicaba	510894	34935
2017	Cláudia	409147	34922
2017	Itarumã	244299	34910
2017	Luiziana	260242	34908
2017	Cedral	312750	34862
2017	Campina Grande do Sul	1482914	34854
2017	Itapebi	377394	34847
2017	Araguari	4091891	34841
2017	Grão Pará	227698	34832
2017	Terra Roxa	613713	34817
2017	Ajuricaba	255858	34773
2017	Braço do Norte	1134369	34745
2017	Montauri	53667	34736
2017	Araruna	489336	34710
2017	Francisco Beltrão	3069186	34694
2017	Paraí	256863	34692
2017	Presidente Prudente	7806813	34655
2017	São José do Rio Claro	683521	34647
2017	Santa Filomena	213167	34627
2017	Mariópolis	229831	34624
2017	Quilombo	347490	34597
2017	Cantagalo	681357	34592
2017	Capivari	1877375	34575
2017	Roncador	372678	34574
2017	Registro	1950928	34573
2017	Bragança Paulista	5672443	34554
2017	Pirassununga	2605700	34524
2017	Fernando Prestes	199549	34512
2017	Quirinópolis	1673690	34503
2017	Porto de Pedras	274767	34497
2017	Santa Cruz do Xingu	83495	34488
2017	Maratá	92295	34477
2017	Araújos	310141	34475
2017	Pedras Grandes	138674	34445
2017	Londrina	19235188	34445
2017	Inocência	262160	34413
2017	Andirá	714522	34403
2017	Andradina	1971995	34385
2017	Manaus	73201651	34363
2017	Guaraci	376680	34356
2017	Dilermando de Aguiar	107526	34353
2017	Meleiro	242031	34345
2017	São Miguel do Iguaçu	942749	34330
2017	Verê	264059	34329
2017	Ariranha do Ivaí	78978	34323
2017	Itaqui	1338664	34314
2017	Harmonia	160015	34308
2017	Três Coroas	911456	34279
2017	Dom Pedrito	1363474	34239
2017	Santa Maria de Jetibá	1366854	34233
2017	Cairu	623657	34222
2017	Campinas do Sul	192729	34166
2017	Lutécia	92409	34162
2017	Óleo	88221	34154
2017	Doutor Maurício Cardoso	174514	34152
2017	Cianorte	2716202	34136
2017	Frederico Westphalen	1050979	34087
2017	Capanema	659197	34042
2017	Santo Cristo	501596	34034
2017	São João do Triunfo	507745	34015
2017	Cândido Godói	223341	34010
2017	Santa Tereza do Oeste	356039	34002
2017	Abelardo Luz	606372	33976
2017	Barracão	185717	33927
2017	Dirce Reis	60552	33923
2017	Coronel Bicaco	263685	33910
2017	Lagoa Vermelha	964817	33908
2017	São Leopoldo	7829272	33906
2017	Criciúma	7146731	33812
2017	Assis Chateaubriand	1151649	33808
2017	São João do Oeste	213204	33794
2017	Jacupiranga	604720	33783
2017	Ituporanga	831607	33775
2017	Realeza	577824	33769
2017	Poço das Antas	71265	33743
2017	São Sepé	823029	33727
2017	Pantano Grande	331885	33711
2017	Lagamar	262696	33701
2017	Brotas	804016	33700
2017	Corbélia	579045	33679
2017	Erebango	103244	33674
2017	Caiapônia	622826	33657
2017	Estrela Velha	126032	33653
2017	Tubarão	3514932	33650
2017	Turmalina	61407	33611
2017	São Miguel do Passa Quatro	135658	33604
2017	Honório Serpa	189593	33598
2017	Saudades	324652	33594
2017	Cruzaltense	69091	33555
2017	Caieiras	3289605	33491
2017	Buriti Alegre	319221	33479
2017	Bela Vista de Goiás	954542	33476
2017	Magda	106567	33459
2017	Boa Ventura de São Roque	222870	33439
2017	Goiânia	49023142	33438
2017	Alfenas	2664046	33423
2017	Prata	928752	33413
2017	Bom Jesus de Goiás	800780	33369
2017	Guaporé	828596	33363
2017	Ângulo	99193	33353
2017	Mogi das Cruzes	14470623	33350
2017	Santo Amaro da Imperatriz	753610	33332
2017	Mirassol	1956637	33299
2017	Aripuanã	709381	33215
2017	Guararema	960960	33162
2017	Jandira	4028508	33159
2017	Bariri	1146339	33129
2017	Silvânia	677971	33107
2017	Jangada	264659	33099
2017	Rio Negro	1120053	33082
2017	Independência	218216	33073
2017	São Marcos	706530	33071
2017	Santa Helena	856285	33047
2017	Siderópolis	457695	32999
2017	Tucunduva	196721	32979
2017	Quatá	457945	32962
2017	Rochedo	176191	32958
2017	Gouvelândia	186395	32955
2017	Xaxim	929324	32943
2017	São Valério	135411	32939
2017	Catanduva	3974659	32933
2017	Rolador	82796	32921
2017	Piranhas	362713	32908
2017	Itaipulândia	348162	32886
2017	Analândia	159305	32880
2017	Regente Feijó	655921	32821
2017	Marília	7719607	32817
2017	Itaiópolis	704218	32745
2017	Veríssimo	127978	32723
2017	Quinta do Sol	160166	32707
2017	Rio Branco do Sul	1062844	32699
2017	Itaúna	3028868	32675
2017	Marilândia do Sul	296265	32671
2017	Monções	73462	32664
2017	Cruzmaltina	101577	32662
2017	Avanhandava	428072	32647
2017	Arroio Grande	617672	32643
2017	Casimiro de Abreu	1370025	32620
2017	Campo Largo	4151593	32610
2017	Vacaria	2131390	32592
2017	São Domingos	309421	32564
2017	Anta Gorda	202064	32539
2017	João Monlevade	2589634	32537
2017	Altinópolis	526939	32489
2017	Monte Alto	1622754	32469
2017	São João da Boa Vista	2923319	32449
2017	Linhares	5480107	32417
2017	Pirapora	1836804	32392
2017	Iguaraçu	140649	32385
2017	São Luiz Gonzaga	1134868	32372
2017	Paranacity	364620	32368
2017	Parapuã	358234	32352
2017	Timóteo	2876835	32349
2017	Santa Albertina	194015	32341
2017	Mococa	2228392	32298
2017	Tatuí	3841153	32295
2017	Ponte Alta do Norte	110196	32287
2017	Panamá	87509	32267
2017	Vista Alegre do Prata	51938	32240
2017	Igaratinga	340015	32238
2017	Xanxerê	1603411	32237
2017	Trombudo Central	232352	32222
2017	Simões	463907	32220
2017	São Joaquim	858521	32220
2017	Herculândia	302366	32177
2017	Cândido Mota	1005667	32168
2017	Garruchos	102349	32165
2017	Balsas	3046413	32142
2017	Bombinhas	598278	32126
2017	Itápolis	1373099	32122
2017	Currais	156453	32119
2017	Morungaba	424901	32112
2017	Jumirim	103933	32108
2017	Passos Maia	136223	32105
2017	Assis	3303948	32101
2017	Diadema	13412703	32098
2017	Medeiros	120845	32097
2017	Oscar Bressane	83957	32094
2017	Novo Horizonte	81223	32079
2017	Senador Canedo	3381748	32067
2017	Nova Castilho	39726	32063
2017	Boa Esperança do Iguaçu	85560	32033
2017	Rondinha	176060	32028
2017	Vila Propício	182175	32017
2017	Lages	5074152	32012
2017	Ibiraiaras	238584	31990
2017	Iacri	205719	31974
2017	São João da Paraúna	49426	31949
2017	Córrego Danta	107185	31910
2017	Caxambu do Sul	122732	31878
2017	Figueirão	96492	31877
2017	Santa Fé do Sul	1013729	31876
2017	Santo Antônio do Paraíso	72698	31871
2017	Unaí	2676152	31867
2017	Taquaruçu do Sul	98779	31854
2017	Lagoa da Prata	1631037	31854
2017	Piraí do Sul	804951	31845
2017	Mato Castelhano	81916	31824
2017	Lauro de Freitas	6286763	31810
2017	Manoel Viana	234733	31794
2017	Porto Velho	16514535	31793
2017	Palestina	398720	31791
2017	Caibi	197500	31788
2017	Sananduva	515992	31779
2017	Recife	51859618	31744
2017	Bonito	681801	31737
2017	Ribeirãozinho	73591	31720
2017	Pereira Barreto	817570	31701
2017	São Sebastião	2711187	31696
2017	Marema	60405	31692
2017	Itaú de Minas	509263	31667
2017	Nova Erechim	154485	31663
2017	Ivatuba	102588	31663
2017	Três Passos	779906	31662
2017	Marabá	8596000	31650
2017	Taboão da Serra	8843886	31627
2017	Alcinópolis	164077	31626
2017	Carneirinho	318482	31621
2017	Cidade Gaúcha	389582	31607
2017	Sete Barras	412265	31584
2017	Caibaté	159188	31572
2017	São José do Rio Pardo	1727261	31557
2017	Vespasiano Corrêa	61704	31546
2017	Chopinzinho	628078	31544
2017	Novo Horizonte	1268736	31541
2017	Jacutinga	116811	31536
2017	Bom Jesus	92017	31523
2017	Itapeva	302770	31480
2017	Conceição das Alagoas	844041	31473
2017	Santa Clara d'Oeste	67158	31471
2017	Ipiranga	475891	31435
2017	Montes Claros de Goiás	258726	31414
2017	São Pedro do Iguaçu	197467	31414
2017	Taió	573530	31407
2017	Castanheiras	111483	31404
2017	Orizona	485338	31369
2017	Erval Velho	140524	31367
2017	Frei Rogério	67298	31360
2017	Frutal	1842323	31348
2017	Poxoréu	500423	31306
2017	Forquilhinha	813292	31295
2017	Sant'Ana do Livramento	2575389	31288
2017	Potirendaba	531603	31267
2017	Turvo	426452	31265
2017	Piracanjuba	776237	31193
2017	Laranjeiras	926217	31186
2017	Jauru	273610	31177
2017	Prado Ferreira	115913	31176
2017	Jaú	4560371	31163
2017	Santa Cruz de Monte Castelo	252814	31162
2017	Planalto Alegre	88599	31153
2017	Tuparendi	264509	31141
2017	Palmital	690855	31125
2017	Rodeio Bonito	185704	31122
2017	Guarapuava	5606255	31083
2017	Ribeirão do Sul	141944	31053
2017	Portão	1077214	31051
2017	Coromandel	885184	31050
2017	Guamiranga	267553	31042
2017	Itajubá	3010826	31039
2017	Vazante	644829	31025
2017	Torres	1162766	30954
2017	Campo Grande	27034851	30925
2017	Itaberaí	1263846	30922
2017	Iporã	454387	30902
2017	Novo Machado	116080	30897
2017	Rifaina	111766	30892
2017	Arcos	1229696	30888
2017	Witmarsum	120808	30881
2017	Sales Oliveira	359307	30866
2017	São Roque	2724771	30798
2017	Jandaia do Sul	657214	30796
2017	Morada Nova de Minas	272546	30761
2017	Cezarina	257811	30743
2017	Santa Vitória do Palmar	960548	30714
2017	Pouso Redondo	520561	30699
2017	Iraí de Minas	213513	30638
2017	São Gonçalo do Abaeté	211331	30637
2017	Iracema do Oeste	75403	30627
2017	Taquarussu	109308	30618
2017	Camaquã	2027360	30618
2017	Campo Belo do Sul	219721	30615
2017	Engenheiro Coelho	596633	30601
2017	São Simão	465707	30588
2017	Atalanta	99533	30588
2017	Ampére	577536	30580
2017	Congonhas	1646174	30574
2017	São Carlos	340012	30544
2017	Madre de Deus de Minas	157369	30539
2017	Mato Leitão	130501	30519
2017	Tangará da Serra	3014931	30507
2017	Tesouro	112161	30462
2017	Barão de Cotegipe	206014	30462
2017	Jussara	214003	30459
2017	Acreúna	672309	30454
2017	Pitangueiras	1183500	30433
2017	Floresta	200875	30422
2017	Tapejara	484574	30358
2017	Feliz	402874	30353
2017	Sucupira	58815	30301
2017	São Pedro do Butiá	90610	30294
2017	Jardim Olinda	42286	30291
2017	Itaporanga d'Ajuda	1032792	30286
2017	Votuporanga	2808057	30270
2017	Ipê	196153	30261
2017	Itapagipe	454891	30243
2017	Guararapes	987256	30234
2017	Iepê	244895	30223
2017	Jacinto Machado	318404	30212
2017	Brunópolis	76656	30191
2017	Campo Erê	265120	30172
2017	Paranavaí	2648763	30151
2017	Batayporã	339128	30150
2017	Ipuaçu	223037	30140
2017	Junqueirópolis	613203	30128
2017	Santa Rosa do Tocantins	145602	30127
2017	São Joaquim da Barra	1533653	30118
2017	Botucatu	4290669	30100
2017	Serra do Salitre	345836	30096
2017	Patrocínio	2707529	30089
2017	Paranapanema	593650	30089
2017	Erval Seco	230346	30071
2017	Nova Hartz	613593	30071
2017	Adamantina	1054541	30011
2017	João Pinheiro	1461889	29987
2017	Leópolis	123816	29972
2017	Floraí	152922	29967
2017	Nonoai	366978	29965
2017	Candói	478665	29958
2017	Getúlio Vargas	498602	29950
2017	Santo Antônio da Patrulha	1266970	29929
2017	Itaberá	535071	29927
2017	Sidrolândia	1632087	29905
2017	Nova Aliança do Ivaí	45912	29890
2017	Cravinhos	1035236	29876
2017	Umuarama	3284406	29870
2017	Petrolândia	1078385	29866
2017	Camapuã	408775	29851
2017	João Câmara	1046277	29820
2017	Nova Prata do Iguaçu	320218	29802
2017	Capão da Canoa	1441573	29784
2017	Itaquiraí	614652	29784
2017	Sete de Setembro	62921	29764
2017	Barra do Garças	1754165	29745
2017	Cornélio Procópio	1447867	29744
2017	Mesópolis	57279	29740
2017	Nova Bréscia	99428	29733
2017	São Vendelino	64028	29725
2017	Alta Floresta	1491333	29714
2017	Minaçu	912106	29714
2017	Maracaí	415247	29701
2017	Monte Aprazível	724490	29701
2017	Clementina	245147	29700
2017	Ibicaré	97037	29693
2017	Irati	1794165	29692
2017	Mafra	1659985	29692
2017	Mormaço	88566	29660
2017	Leoberto Leal	93070	29640
2017	Valença	2198875	29620
2017	Ribeirão Cascalheira	290049	29609
2017	Macuco	160870	29604
2017	Talismã	82211	29604
2017	Pará de Minas	2744669	29596
2017	Fernandes Pinheiro	174486	29554
2017	União de Minas	131512	29540
2017	Campos Lindos	289334	29539
2017	Santa Rosa de Viterbo	768791	29493
2017	Arabutã	126252	29491
2017	Marmeleiro	428769	29491
2017	Ponta Porã	2641613	29485
2017	Leme	2978265	29434
2017	Nova Cantu	185185	29418
2017	Missal	319345	29354
2017	Santa Cecília do Pavão	103969	29337
2017	Pato Bragado	159330	29332
2017	Aurora	166782	29322
2017	Bom Jesus da Penha	123213	29316
2017	Santo Ângelo	2318885	29316
2017	Engenheiro Beltrão	419581	29313
2017	Guarujá do Sul	150630	29311
2017	Peritiba	83677	29309
2017	Joviânia	218804	29299
2017	Palhoça	4832015	29298
2017	Avaré	2621040	29292
2017	Teixeira Soares	346581	29287
2017	Feliz Natal	393825	29279
2017	Jacarezinho	1178814	29278
2017	Monte Azul Paulista	562393	29240
2017	Sulina	94198	29236
2017	Saltinho	234405	29231
2017	Sebastião Leal	123308	29192
2017	Alexânia	781339	29187
2017	Paulo de Faria	261240	29179
2017	Nova Itaberaba	126487	29151
2017	Pedrinópolis	106912	29115
2017	Itaju	107728	29092
2017	Córrego Fundo	183130	29091
2017	Canoinhas	1580506	29052
2017	Ponte Preta	49553	29046
2017	Xambioá	339089	29024
2017	Ouro Verde do Oeste	174802	29022
2017	Patos de Minas	4378966	29020
2017	Itambé	180202	29018
2017	Clevelândia	500322	29004
2017	Aparecida d'Oeste	125464	28982
2017	Brazabrantes	104429	28976
2017	Vianópolis	395787	28942
2017	Eldorado	353696	28935
2017	Coronel Vivida	626777	28929
2017	Ocauçu	124606	28924
2017	Aparecida	1048666	28906
2017	Teresópolis	5085014	28882
2017	Terra Santa	527237	28879
2017	Fagundes Varela	78638	28869
2017	Sarzedo	895023	28837
2017	Sede Nova	87939	28832
2017	Lindoeste	146191	28829
2017	Guatapará	217510	28824
2017	Várzea Grande	7892654	28804
2017	Alto do Rodrigues	413321	28773
2017	Bela Vista do Paraíso	450451	28772
2017	Palmas	8246273	28754
2017	Santo Antônio das Missões	317673	28746
2017	Pires do Rio	893828	28693
2017	São Jorge	81530	28687
2017	Iporã do Oeste	256031	28671
2017	Nova Canaã do Norte	355110	28666
2017	Santa Bárbara d'Oeste	5494890	28636
2017	Figueirópolis	153233	28631
2017	Onda Verde	122671	28621
2017	Alto Paraíso	85801	28619
2017	Canápolis	346723	28615
2017	Agronômica	155556	28611
2017	Mostardas	365899	28599
2017	Papanduva	543649	28591
2017	Urupês	390043	28564
2017	Paranaíba	1192288	28554
2017	Presidente Castello Branco	45913	28518
2017	Abadia de Goiás	233954	28507
2017	Santa Inês	49230	28506
2017	Espírito Santo do Pinhal	1259012	28504
2017	Riachão das Neves	663995	28482
2017	Braganey	161947	28477
2017	Santa Helena	64482	28457
2017	Agudo	486170	28456
2017	Cruzeiro do Sul	348752	28451
2017	São Borja	1784089	28405
2017	Barão	173470	28396
2017	Jales	1394460	28395
2017	Buritis	700922	28390
2017	Ourizona	99127	28371
2017	Seberi	316080	28363
2017	Juiz de Fora	15985712	28355
2017	Boa Vista do Buricá	193520	28338
2017	Francisco Alves	179843	28322
2017	Rio das Antas	176869	28317
2017	Estiva Gerbi	313228	28303
2017	Nova Aliança	190535	28299
2017	Pimenta Bueno	1076411	28289
2017	Nova Europa	303797	28247
2017	Virmond	115520	28210
2017	Nova Xavantina	582170	28207
2017	Anchieta	804889	28196
2017	Tenente Portela	394671	28175
2017	Nova Lacerda	178461	28157
2017	Comodoro	560872	28139
2017	Pinhal	73582	28128
2017	Fernandópolis	1930276	28109
2017	Ibirapuã	248669	28092
2017	Mato Queimado	49999	28089
2017	Morrinhos	1274548	28085
2017	Tiros	190681	28062
2017	Ronda Alta	300105	28060
2017	Três Corações	2216413	28056
2017	São João do Polêsine	74193	28040
2017	Senador Salgado Filho	80721	28028
2017	São José do Cedro	389369	28018
2017	Guaraciaba	287241	27999
2017	Lavras do Sul	218583	27998
2017	Taquarituba	650632	27996
2017	Xinguara	1217202	27962
2017	Brejinho de Nazaré	153703	27951
2017	Morro Reuter	172771	27943
2017	Chapadão do Lageado	82487	27933
2017	Doutor Pedrinho	112894	27923
2017	Álvares Florence	105911	27908
2017	Pitangueiras	87624	27906
2017	Nhandeara	318012	27901
2017	Alto Piquiri	284996	27881
2017	Cachoeira Dourada	75011	27875
2017	Aquiraz	2205364	27871
2017	Itapetininga	4458857	27856
2017	Luzerna	158845	27843
2017	Naviraí	1480663	27838
2017	Barra do Jacaré	78694	27827
2017	Turuçu	99674	27803
2017	Mauá da Serra	279063	27798
2017	Albertina	84669	27797
2017	Pontalina	500059	27795
2017	São Francisco de Paula	602431	27789
2017	Rio Crespo	106320	27767
2017	Petrolândia	167122	27757
2017	Itapema	1698077	27752
2017	Santa Mariana	341300	27732
2017	Lorena	2439667	27730
2017	Nova Crixás	355100	27721
2017	Soledade	868945	27708
2017	Estância Velha	1310205	27708
2017	Ituiutaba	2895226	27699
2017	Viana	2125028	27678
2017	Marcelândia	288435	27676
2017	Alto Feliz	84070	27655
2017	Adolfo	99735	27635
2017	Urupema	68708	27627
2017	Ivaí	380669	27591
2017	Humaitá	137572	27581
2017	Paraisópolis	578419	27566
2017	Itaporã	648764	27561
2017	Astorga	721092	27527
2017	Caldas Novas	2336725	27523
2017	Fênix	134762	27514
2017	Itanhandu	420622	27510
2017	Coroados	161861	27504
2017	Goioerê	815502	27491
2017	Nova Serrana	2602636	27488
2017	Simão Pereira	72822	27470
2017	Camanducaia	605887	27469
2017	São Sebastião do Paraíso	1937431	27468
2017	Rio Bonito	1600478	27466
2017	Novo Xingu	49152	27459
2017	Fazenda Vilanova	115058	27434
2017	União Paulista	49113	27391
2017	São Roque de Minas	194086	27367
2017	Ponte Nova	1649724	27331
2017	Miracema do Tocantins	520536	27318
2017	Jaraguari	191733	27316
2017	Vanini	57348	27296
2017	Paraguaçu Paulista	1235133	27293
2017	Tupanci do Sul	42919	27285
2017	São Mateus do Sul	1238165	27274
2017	Descanso	228799	27241
2017	Colinas	68074	27241
2017	Fernão	46064	27240
2017	Nova Esperança	764877	27235
2017	São Luís	29727650	27226
2017	Guarujá	8589741	27220
2017	Barra Mansa	4883051	27211
2017	Machadinho	153117	27148
2017	São Manuel	1104715	27148
2017	Silvanópolis	146571	27148
2017	Linha Nova	46470	27143
2017	Rio dos Cedros	310212	27138
2017	São Gabriel	1708475	27137
2017	Rio das Flores	243737	27130
2017	Pontes e Lacerda	1188803	27122
2017	Rolante	566895	27098
2017	Franca	9409310	27098
2017	Lajeado Grande	39369	27095
2017	Bertioga	1606553	27093
2017	Gabriel Monteiro	75607	27089
2017	Dois Lajeados	92836	27066
2017	Itaperuna	2705103	27052
2017	São José do Hortêncio	122892	27051
2017	Nova Friburgo	5014316	27049
2017	Guaraçaí	228993	27049
2017	Arapuã	90389	27038
2017	São Cristóvão do Sul	147702	27032
2017	Trindade do Sul	161103	27026
2017	Charqueadas	1050976	27018
2017	Tupaciguara	689243	26989
2017	São Pedro do Paraná	65909	26979
2017	Faxinal do Soturno	185254	26977
2017	Pariquera-Açu	526936	26971
2017	Roseira	283507	26970
2017	Visconde do Rio Branco	1130603	26963
2017	Rio do Campo	162911	26959
2017	Sertão Santana	170216	26946
2017	Manhuaçu	2385010	26925
2017	Boa Vista	8939317	26924
2017	Rio Maria	476420	26909
2017	Lagoa Santa	1661110	26900
2017	Castelândia	97099	26897
2017	Cachoeira do Sul	2298800	26888
2017	Irineópolis	299264	26881
2017	São Miguel do Guaporé	649904	26877
2017	Matozinhos	1003317	26867
2017	Pedro Gomes	206418	26867
2017	Dores de Campos	271131	26863
2017	Colatina	3345122	26863
2017	Osvaldo Cruz	878449	26856
2017	Planalto da Serra	69893	26841
2017	Vitória de Santo Antão	3691943	26835
2017	União da Vitória	1530300	26835
2017	Ourinhos	2999648	26827
2017	Areal	325609	26815
2017	Paragominas	2949844	26810
2017	Passo do Sobrado	172328	26801
2017	Mombuca	92901	26773
2017	Tupã	1760413	26771
2017	Bodoquena	209347	26771
2017	Araricá	144405	26766
2017	Ibaté	915873	26760
2017	Vila Nova do Sul	116881	26746
2017	Urutaí	84343	26741
2017	Santa Cruz da Conceição	117879	26736
2017	Alto Paraná	392829	26736
2017	Vilhena	2555582	26724
2017	Palma Sola	201953	26720
2017	Luz	491632	26719
2017	Doverlândia	206898	26697
2017	Lontras	314188	26685
2017	Constantina	269562	26666
2017	Sengés	517899	26637
2017	Pinhalão	171475	26627
2017	Juscimeira	292036	26619
2017	Antonina	516822	26613
2017	Casa Branca	801722	26596
2017	Estrela do Indaiá	95479	26596
2017	Guaíra	876824	26591
2017	Alto Alegre	110458	26591
2017	São Pedro do Turvo	202701	26587
2017	São Jorge d'Oeste	246786	26562
2017	Santa Helena de Goiás	1029013	26560
2017	Aguaí	942709	26549
2017	Cafelândia	468342	26542
2017	São José do Cerrito	227941	26542
2017	Brodowski	639372	26539
2017	São Sebastião da Grama	326759	26529
2017	Ilópolis	111440	26521
2017	Chupinguaia	280763	26505
2017	Natal	23454683	26497
2017	Cabeceiras	210058	26472
2017	Crixás	446927	26456
2017	Três Barras do Paraná	324147	26448
2017	Leopoldo de Bulhões	205519	26440
2017	Iguape	809924	26430
2017	Pratinha	94327	26429
2017	Guarinos	54213	26420
2017	Icaraíma	223933	26401
2017	Jundiaí do Sul	90420	26362
2017	Terra Boa	447889	26360
2017	Santa Cruz da Esperança	55604	26353
2017	Divinolândia	299836	26338
2017	Colíder	850077	26320
2017	Rubinéia	81574	26297
2017	Miguel Pereira	653815	26288
2017	Cabeceira Grande	182248	26260
2017	Santo Antônio do Leverger	482670	26243
2017	Lagoa Santa	39094	26238
2017	Antônio João	231080	26235
2017	Alto Bela Vista	51584	26225
2017	Casa Grande	60550	26224
2017	Santa Mercedes	77175	26205
2017	Varjão de Minas	181962	26193
2017	Imbituva	830628	26187
2017	Campina da Lagoa	393878	26185
2017	Alto Parnaíba	287919	26172
2017	Pirangi	296223	26161
2017	Porto Rico	68303	26160
2017	Monte Alegre de Minas	551616	26149
2017	Cruzeiro	2136729	26146
2017	Apiaí	651733	26127
2017	Restinga Sêca	426060	26115
2017	Corumbá	2869213	26108
2017	Palestina de Goiás	91731	26104
2017	Jeriquara	83557	26095
2017	Rio do Oeste	194681	26086
2017	Áurea	96975	26082
2017	Rondon	249842	26077
2017	Birigui	3146638	26072
2017	São Domingos do Norte	229813	26062
2017	Colorado	623367	26038
2017	Platina	90806	26034
2017	Três Arroios	74197	26025
2017	Nerópolis	735048	26000
2017	Garça	1159125	26000
2017	Rio Negrinho	1092305	25989
2017	São João do Sul	188879	25988
2017	Nova Pádua	66678	25965
2017	Cruzeiro do Iguaçu	113422	25961
2017	Bom Retiro	254169	25946
2017	Santo Antônio do Aracanguá	214857	25933
2017	Bom Jesus	305269	25930
2017	Imperatriz	6599567	25924
2017	Siqueira Campos	531653	25924
2017	Dionísio Cerqueira	400408	25916
2017	Dueré	122505	25916
2017	Wenceslau Braz	514440	25909
2017	Borborema	409114	25908
2017	Ubiretama	57827	25908
2017	Tunápolis	119067	25901
2017	Serra do Mel	306520	25893
2017	Alegrete	2019527	25890
2017	Arroio Trinta	92183	25865
2017	São João do Pau d'Alho	55129	25858
2017	Formigueiro	182092	25818
2017	Taquaritinga	1469101	25796
2017	Campos Novos Paulista	126332	25782
2017	Travesseiro	61639	25780
2017	Modelo	108048	25775
2017	São Pedro das Missões	51490	25771
2017	Douradoquara	49727	25765
2017	Protásio Alves	52386	25755
2017	Benedito Novo	294074	25740
2017	Guapirama	101227	25731
2017	Arco-Íris	47754	25730
2017	Araputanga	417388	25728
2017	Além Paraíba	922183	25712
2017	São Vicente do Sul	226617	25702
2017	Santo Expedito do Sul	63430	25701
2017	Araranguá	1724538	25697
2017	Divinópolis	6036935	25696
2017	Floriano Peixoto	50303	25691
2017	Santa Maria	7152149	25686
2017	Boa Vista do Sul	73419	25680
2017	Conde	636030	25678
2017	Vassouras	918199	25671
2017	Três Palmeiras	114407	25669
2017	Juína	1020697	25659
2017	Jaguarão	722427	25658
2017	Vista Alegre	73816	25657
2017	Guapiaçu	528980	25633
2017	Valentim Gentil	328002	25625
2017	Conselheiro Mairinck	98950	25595
2017	Mundo Novo	463335	25594
2017	Anahy	74185	25572
2017	Águas de Lindóia	472984	25554
2017	Centralina	271412	25552
2017	Cardoso Moreira	319871	25551
2017	Trabiju	43206	25551
2017	Vera Cruz do Oeste	227844	25549
2017	Bom Jardim da Serra	119840	25530
2017	Pontal	1213736	25478
2017	Queimados	3703990	25477
2017	Pitanga	815373	25468
2017	Uniflor	66511	25444
2017	Cassilândia	553216	25438
2017	Perobal	155143	25413
2017	Santo Antônio de Pádua	1049371	25401
2017	Presidente Castelo Branco	132761	25399
2017	Rancho Alegre	100519	25364
2017	Maracajá	180988	25352
2017	Itapeva	2371573	25345
2017	Campina Verde	508563	25328
2017	Arês	362265	25321
2017	Coronel Freitas	256454	25316
2017	Marechal Floriano	418855	25316
2017	Salto do Lontra	372397	25311
2017	Arceburgo	267724	25310
2017	Inhacorá	58514	25309
2017	São Sebastião do Caí	631811	25306
2017	Jaru	1413628	25302
2017	Claraval	122624	25299
2017	Barra do Rio Azul	48442	25296
2017	Sombrio	751251	25286
2017	São Tomé	144480	25281
2017	Ribeira do Piauí	111256	25268
2017	Cristal	197782	25256
2017	Ubá	2861452	25256
2017	Arealva	213435	25253
2017	Severiano de Almeida	97652	25246
2017	Ibitinga	1481596	25234
2017	Nova Esperança do Sul	129215	25213
2017	Gurupi	2155992	25210
2017	Coxim	839889	25204
2017	Doutor Ricardo	52180	25196
2017	Dracena	1166835	25189
2017	Penápolis	1580120	25186
2017	Aracaju	16373280	25186
2017	Alegria	101635	25176
2017	Galinhos	68331	25168
2017	Santo Antônio do Sudoeste	507183	25160
2017	Santa Lúcia	99454	25146
2017	Epitaciolândia	435911	25139
2017	Queluz	325115	25107
2017	Santa Cecília	419251	25103
2017	Piumhi	866679	25103
2017	Santiago	1271105	25092
2017	Pedranópolis	63904	25090
2017	Serra Negra	720861	25080
2017	São Luís de Montes Belos	830543	25078
2017	Caraguatatuba	2928286	25074
2017	Votorantim	3001782	25036
2017	Fraiburgo	907522	25028
2017	Fazenda Rio Grande	2381558	25010
2017	Cerejeiras	448524	25010
2017	Ribeirão Pires	3046465	25002
2017	Flor do Sertão	39843	24995
2017	Arroio do Tigre	334638	24995
2017	Jardinópolis	1072305	24993
2017	Porto Barreiro	87245	24992
2017	Tupirama	46058	24991
2017	Taquari	679787	24986
2017	Guarantã	166651	24978
2017	Flora Rica	39238	24977
2017	Tapiratiba	326219	24975
2017	Guaraniaçu	340618	24970
2017	Caseara	131434	24964
2017	Palmitinho	179332	24963
2017	Santa Bárbara	765975	24958
2017	Janiópolis	147099	24945
2017	Mirassol d'Oeste	667422	24934
2017	Japurá	231975	24925
2017	Guaporema	57117	24920
2017	Cocalinho	137924	24918
2017	Ipaussu	367879	24914
2017	Santo Antônio da Platina	1141374	24910
2017	São João do Ivaí	274093	24906
2017	Jacutinga	633780	24900
2017	Pelotas	8573355	24895
2017	Espigão Alto do Iguaçu	110697	24893
2017	São João da Urtiga	120248	24891
2017	Porto Amazonas	120304	24882
2017	São Lourenço do Sul	1108701	24870
2017	Nova Londrina	335316	24864
2017	São Jerônimo	590487	24849
2017	David Canabarro	120360	24847
2017	Catanduvas	259551	24835
2017	Kaloré	108460	24831
2017	Boa Esperança do Sul	365407	24812
2017	Jupiá	52774	24811
2017	Cavalcante	243828	24807
2017	Dona Emma	101237	24807
2017	Nova Campina	235565	24786
2017	Salgado Filho	99144	24767
2017	Flor da Serra do Sul	118418	24763
2017	Barra do Ribeiro	330717	24745
2017	Derrubadas	76699	24726
2017	Dumont	233971	24712
2017	Arraial do Cabo	724152	24712
2017	Assaí	395256	24705
2017	Mandaguaçu	547401	24698
2017	Barreiras	3889952	24676
2017	Águas de Santa Bárbara	148264	24674
2017	Sobradinho	370494	24670
2017	Itacurubi	87626	24669
2017	Paial	38901	24667
2017	Arroio do Sal	222978	24638
2017	Paulo Lopes	181257	24627
2017	Terezópolis de Goiás	187999	24627
2017	Iguatu	56735	24625
2017	Bagé	3006499	24601
2017	Bom Jardim	653554	24601
2017	Campos Borges	86438	24598
2017	Confresa	724695	24590
2017	Paraíso	88818	24583
2017	Saquarema	2092721	24570
2017	Planaltina do Paraná	105688	24562
2017	Taciba	152074	24556
2017	Doutor Camargo	148974	24547
2017	Fátima do Sul	470617	24536
2017	São João Batista	860226	24532
2017	Santiago do Sul	32283	24512
2017	Araçaí	58024	24503
2017	São Valentim	87735	24500
2017	Altamira do Paraná	72146	24473
2017	Candelária	773002	24460
2017	Riozinho	112681	24459
2017	Ascurra	192518	24441
2017	Capitão	67619	24420
2017	Campina das Missões	146341	24415
2017	Neves Paulista	219695	24413
2017	Torixoréu	87273	24405
2017	Brumado	1699701	24394
2017	Bom Jesus do Oeste	52466	24391
2017	Cambará	619295	24381
2017	Paranapuã	98637	24349
2017	Lavras	2485868	24342
2017	São Pedro do Ivaí	265808	24324
2017	João Pessoa	19737917	24320
2017	Hulha Negra	159541	24317
2017	Dois Córregos	653858	24315
2017	Paim Filho	101438	24314
2017	Monte Castelo	101794	24294
2017	General Carneiro	340870	24282
2017	Florestópolis	269119	24273
2017	Novo Progresso	608443	24269
2017	Ciríaco	120907	24264
2017	Poloni	143949	24254
2017	Fartura	388647	24248
2017	Borebi	62479	24245
2017	Jaguaruna	473324	24239
2017	Painel	57574	24232
2017	Arvorezinha	257089	24222
2017	Horizonte	1596807	24220
2017	Pedreira	1128534	24219
2017	Munhoz de Melo	95854	24218
2017	Abdon Batista	63056	24215
2017	Bom Despacho	1211510	24210
2017	Américo Brasiliense	948260	24197
2017	Crixás do Tocantins	41319	24191
2017	Garopaba	534079	24186
2017	Pouso Novo	43988	24183
2017	Biguaçu	1609123	24176
2017	Santa Isabel	1353632	24166
2017	Lagoa Grande	228082	24161
2017	São Valentim do Sul	54724	24161
2017	Quadra	88900	24158
2017	Iguatemi	382549	24154
2017	Rebouças	361582	24136
2017	Timbó Grande	187372	24124
2017	Primeiro de Maio	272073	24107
2017	Bom Progresso	53405	24100
2017	Unistalda	59453	24099
2017	Quintana	157247	24081
2017	Batatais	1479439	24064
2017	Ibiam	47325	24059
2017	Vitória das Missões	82326	24058
2017	Cacoal	2127523	24038
2017	Canabrava do Norte	111293	24037
2017	Jacuípe	171459	24031
2017	São Gonçalo do Sapucaí	612288	23995
2017	Vila Boa	137500	23992
2017	Macieira	43148	23984
2017	Ceres	531303	23981
2017	Coruripe	1378288	23971
2017	Rinópolis	242032	23968
2017	Capitólio	208001	23958
2017	Ouro Verde de Goiás	95071	23941
2017	Ibirarema	180413	23927
2017	Faxinal	414081	23927
2017	Paulo Afonso	2887776	23924
2017	Oriximiná	1700273	23921
2017	Presidente Nereu	55114	23921
2017	Miraselva	44811	23899
2017	Nazareno	205121	23899
2017	Itapirapuã	150844	23898
2017	Bannach	76463	23895
2017	Carmo do Paranaíba	737380	23894
2017	Santa Tereza	42523	23889
2017	Alto Alegre dos Parecis	335440	23883
2017	Martinho Campos	320780	23875
2017	Apucarana	3167647	23872
2017	Miraguaí	118701	23860
2017	Cambira	186228	23851
2017	Rodeio	273837	23837
2017	Cesário Lange	419188	23835
2017	Schroeder	478757	23825
2017	Nova América da Colina	84452	23823
2017	Anhembi	154450	23820
2017	Conchal	656033	23809
2017	Paraíso do Norte	317719	23808
2017	Ipuã	379295	23807
2017	Rio dos Índios	78961	23805
2017	São Domingos do Azeitão	173557	23804
2017	Cristianópolis	72088	23799
2017	Aparecida de Goiânia	12882844	23765
2017	Itaúna do Sul	76711	23757
2017	Paraíso do Tocantins	1196353	23756
2017	Belo Jardim	1804833	23752
2017	General Salgado	259863	23730
2017	Lindóia do Sul	109463	23719
2017	Iconha	332269	23706
2017	Cacequi	321115	23695
2017	Formiga	1620086	23678
2017	Sumidouro	359515	23666
2017	Salete	180668	23666
2017	Viadutos	123181	23666
2017	São João d'Aliança	299056	23654
2017	Ilha Solteira	627436	23641
2017	Carapebus	367975	23637
2017	São Bernardino	57847	23621
2017	Bilac	184903	23594
2017	Estância	1633878	23584
2017	Caçapava do Sul	815749	23553
2017	Venda Nova do Imigrante	578712	23549
2017	Capinópolis	382630	23546
2017	Pereiras	198021	23546
2017	Iraceminha	95671	23524
2017	Buritinópolis	79720	23523
2017	Cunhataí	45986	23522
2017	Campo do Tenente	184090	23514
2017	São José dos Ausentes	82199	23512
2017	Piraju	700235	23506
2017	Terra Nova do Norte	225749	23501
2017	Serra da Saudade	19081	23499
2017	Marianópolis do Tocantins	118724	23491
2017	São João do Caiuá	141498	23485
2017	Indiaporã	92773	23481
2017	Amambai	902427	23461
2017	Santa Rita do Novo Destino	78780	23453
2017	Eldorado	362009	23452
2017	Lauro Müller	355200	23447
2017	Serra Alta	77381	23442
2017	Fortaleza	61579403	23437
2017	Pareci Novo	88120	23436
2017	Tuneiras do Oeste	206746	23406
2017	Imbé	481496	23399
2017	Vargem	59498	23397
2017	Barão de Antonina	79652	23386
2017	Guia Lopes da Laguna	233519	23373
2017	Itati	60372	23373
2017	São Martinho	74945	23347
2017	Loanda	534706	23347
2017	União do Oeste	60672	23335
2017	Turiúba	47044	23335
2017	Pérola d'Oeste	155730	23334
2017	Itapuca	53533	23326
2017	Pompéu	737149	23319
2017	Vitor Meireles	117880	23315
2017	Campo Limpo Paulista	1922194	23294
2017	Senador Georgino Avelino	102988	23285
2017	Estrela do Norte	64470	23283
2017	Crissiumal	330299	23269
2017	Canela	1001465	23256
2017	Juara	787092	23252
2017	Santa Rita do Passa Quatro	641179	23240
2017	Campos do Jordão	1195551	23235
2017	Cristais Paulista	195654	23226
2017	Mirim Doce	55138	23226
2017	Canudos do Vale	42190	23220
2017	Muliterno	44184	23218
2017	São Francisco de Sales	144496	23216
2017	Coronel Domingos Soares	175195	23214
2017	Cláudio	656478	23208
2017	Major Vieira	186000	23207
2017	Populina	98374	23201
2017	Jardinópolis	37698	23199
2017	Bonópolis	96112	23199
2017	Sud Mennucci	179283	23184
2017	Vale Real	130699	23182
2017	Presidente Olegário	454114	23170
2017	Sales	142344	23168
2017	Mirassolândia	110125	23145
2017	Paraopeba	565326	23144
2017	Novo Itacolomi	67284	23138
2017	Vista Gaúcha	66678	23136
2017	Aramina	128365	23120
2017	São Paulo das Missões	145062	23099
2017	Moreira Sales	291461	23093
2017	Ivaiporã	755258	23082
2017	Ivorá	48558	23079
2017	Ivaté	187341	23072
2017	Alfredo Wagner	229704	23063
2017	Ponte Alta	109883	23051
2017	Nova Olinda	269966	23044
2017	Princesa	66927	23031
2017	Igaratá	217382	23020
2017	Centenário	69414	23015
2017	São Nicolau	130470	22982
2017	Glória D'Oeste	68116	22981
2017	Agrolândia	243160	22981
2017	Barra Bonita	39958	22977
2017	São José de Ubá	159754	22976
2017	São Francisco de Assis	445295	22975
2017	Tambaú	534539	22974
2017	Machado	962423	22959
2017	Manoel Ribas	314690	22957
2017	Vera Cruz	597025	22941
2017	Sangão	280637	22941
2017	Anaurilândia	204685	22929
2017	Ibirapuitã	95213	22915
2017	Carmo do Rio Verde	225983	22915
2017	Serra Nova Dourada	36067	22900
2017	Mandirituba	587553	22896
2017	Jussara	440370	22889
2017	Conquista D'Oeste	88274	22869
2017	Aruanã	208973	22869
2017	Quatiguá	170855	22866
2017	Benevides	1393885	22854
2017	Borrazópolis	166285	22841
2017	Passa Quatro	376173	22840
2017	Bálsamo	203308	22823
2017	Carmo	416837	22823
2017	Ji-Paraná	3026759	22815
2017	Abatiá	177219	22814
2017	São Francisco de Itabapoana	939627	22811
2017	Guaraí	584923	22811
2017	Araguaína	4013612	22810
2017	Rio Verde de Mato Grosso	446356	22809
2017	Cosmópolis	1575661	22807
2017	Eunápolis	2628454	22799
2017	Ipiaçu	97671	22794
2017	Pontal do Paraná	577860	22757
2017	Marcelino Ramos	112408	22750
2017	Santo Antônio do Jardim	137160	22750
2017	Barão de Cocais	727193	22748
2017	Campina do Simão	92393	22746
2017	Mirante do Paranapanema	412278	22740
2017	Araguaiana	69023	22735
2017	Rolim de Moura	1297525	22734
2017	Bandeirante	62526	22729
2017	Parisi	48813	22704
2017	Guariba	889457	22681
2017	Antônio Almeida	70612	22676
2017	São Manoel do Paraná	49616	22666
2017	Santo Antônio de Goiás	131061	22647
2017	Rosário do Sul	921813	22634
2017	Monte Carmelo	1091759	22628
2017	Castelo	866647	22626
2017	Pinheiro Machado	292134	22623
2017	Feliz Deserto	108647	22607
2017	Vila Velha	10994894	22605
2017	Terra Rica	374533	22592
2017	Salto Grande	209782	22589
2017	Peabiru	320610	22581
2017	Delfinópolis	162178	22569
2017	Mateus Leme	692349	22568
2017	Água Limpa	44385	22565
2017	Santa Rosa de Lima	48259	22561
2017	Laranjeiras do Sul	730423	22559
2017	Restinga	166543	22555
2017	Passa Tempo	187718	22551
2017	São João del Rei	2033659	22530
2017	Turvolândia	113207	22529
2017	Palmas	1103453	22524
2017	Cachoeiro de Itapemirim	4766819	22522
2017	Ibirama	421545	22517
2017	Pedro Leopoldo	1437172	22513
2017	Alagoinhas	3509540	22500
2017	Iretama	238630	22495
2017	Prudentópolis	1172168	22488
2017	Teresina	19113870	22482
2017	Atílio Vivacqua	265368	22481
2017	Monsenhor Paulo	195798	22477
2017	Sapucaia do Sul	3135020	22477
2017	Alfredo Chaves	338839	22466
2017	Antônio Olinto	170272	22443
2017	Putinga	93335	22442
2017	Altamira	2500591	22440
2017	Camutanga	190522	22433
2017	Monte Alegre dos Campos	72833	22417
2017	Cajuru	575023	22414
2017	Mata de São João	1053089	22407
2017	Bandeirantes	727355	22390
2017	Tamboara	113366	22387
2017	Coronel Pilar	38672	22380
2017	Planalto	310810	22378
2017	Esperança Nova	41432	22371
2017	Rio Pardo	872294	22367
2017	Bonfim	267087	22360
2017	Várzea Paulista	2658620	22357
2017	Vargem Grande do Sul	945585	22349
2017	Terenos	465997	22345
2017	Uraí	260511	22338
2017	Cabixi	138894	22316
2017	Pilar do Sul	640684	22309
2017	Guiratinga	326046	22309
2017	Perdões	478385	22309
2017	Montes Claros	8966059	22302
2017	Matinhos	746001	22302
2017	Barracão	229991	22299
2017	Faxinalzinho	56252	22296
2017	Guaranésia	431996	22293
2017	Piúma	475517	22287
2017	Novo Cabrais	91838	22264
2017	Cruzeiro da Fortaleza	92905	22258
2017	José Boiteux	108751	22253
2017	Cambará do Sul	148647	22252
2017	Santa Rita d'Oeste	56605	22251
2017	Ubatuba	1964761	22248
2017	Santo Afonso	67840	22243
2017	Lidianópolis	81428	22236
2017	Italva	327268	22228
2017	Tigrinhos	37669	22223
2017	Santana da Ponte Pensa	34554	22221
2017	Cerro Negro	72305	22220
2017	São Gonçalo dos Campos	843419	22185
2017	Alvorada do Sul	249262	22182
2017	Itaocara	503137	22170
2017	Caetanópolis	252700	22169
2017	Anchieta	129259	22164
2017	Biritiba Mirim	704607	22162
2017	Itaí	587796	22159
2017	Três Cachoeiras	241520	22150
2017	Santa Rita do Itueto	126030	22114
2017	Santa Fé	258448	22107
2017	Itaguajé	102126	22105
[truncated: 3,571 more rows]
