# Supplementary material for: The management of COVID-19 cases through telemedicine in Brazil
Source: PLoS One. 2021 Jul 14;16(7):e0254339. doi: 10.1371/journal.pone.0254339 (PMC8279372; doi:10.1371/journal.pone.0254339)
Supplement: S4 Data — (CSV) [file pone.0254339.s004.csv]

id	Age	M	F	Total
0	0-4	7522782	7181616	14704398
1	5-9	7490039	7177952	14667991
2	10-14	7999320	7694583	15693903
3	15-19	8621479	8334180	16955659
4	20-24	8672597	8460037	17132634
5	25-29	8591191	8496918	17088109
6	30-34	8732999	8774226	17507225
7	35-39	8207338	8369868	16577206
8	40-44	7165297	7432145	14597442
9	45-49	6483374	6864030	13347404
10	50-54	5969813	6454964	12424777
11	55-59	5055686	5598007	10653693
12	60-64	4016126	4582055	8598181
13	65-69	2991382	3553114	6544496
14	70-74	2017447	2536554	4554001
15	75-79	1353053	1843248	3196301
16	80-84	796814	1209771	2006585
17	85-89	372669	666505	1039174
18	90-94	136688	285530	422218
19	95-99	31896	75944	107840
20	100+	4098	10490	14588
